# Supplementary material for: Pushing the Boundaries of Biomarker Discovery in Phenylketonuria: Metabolomic Profiling Reveals Novel Biomarkers and Their Associations with Phenylalanine
Source: Molecules. 2026 Jun 8;31(12):2000. doi: 10.3390/molecules31122000 (PMC13304883; doi:10.3390/molecules31122000)
Supplement: Supplementary file 1 [file molecules-31-02000-s001.zip]

Archive with 2 entries (2 files):
- molecules-4312602-supplementary figures.pdf
- Result_PKU_endogenous metabolites.xlsx
