# Supplementary material for: Pushing the Boundaries of Biomarker Discovery in Phenylketonuria: Metabolomic Profiling Reveals Novel Biomarkers and Their Associations with Phenylalanine
Source: Molecules. 2026 Jun 8;31(12):2000. doi: 10.3390/molecules31122000 (PMC13304883; doi:10.3390/molecules31122000)
Supplement: Supplementary file 1 [file molecules-31-02000-s001.zip › Result_PKU_endogenous metabolites.xlsx]

## Sheet: S1
Supplementary Table S1: Endogenous metabolites. (Moderated t.test, FDR p-value < 0.05, Fold change 1.5)
Compound	Retention Time	m/z	CAS ID	Compound name	MS Level	p (Corr) ([PKU] Vs [Ctrl])	FC (abs) ([PKU] Vs [Ctrl])	Log FC ([PKU] Vs [Ctrl])	Regulation ([PKU] Vs [Ctrl])
0.69_837.7348m/z	0.688083	837.735	HMDB0055688	TG(20:5(5Z,8Z,11Z,14Z,17Z)/14:0/O-18:0)	MS 2	5.2378e-05	1.87971	0.91051	up
0.79_904.7144m/z	0.790917	904.714	HMDB0008810	PC(24:1(15Z)/22:2(13Z,16Z))	MS 2	0.00244448	1.51131	-0.5958	down
0.84_215.0335m/z	0.842348	215.034	CSID7822601	(2Z,4Z,6E,8E)-2,4,6,8-Decatetraenedioic acid	MS 2	7.14355e-08	2.06233	1.04428	up
0.84_217.0330m/z	0.842348	217.033	HMDB0000565	galactonate	MS 2	1.44539e-05	1.8499	0.88745	up
0.84_262.0463n	0.842348	261.039	HMDB0001530	Mannitol 1-phosphate	MS 2	3.38061e-18	2.90159	-1.53685	down
0.86_308.1010m/z	0.859482	308.101	HMDB0000230	N-acetylneuraminate	MS 1	0.00303459	1.70707	0.771521	up
0.93_363.0613n	0.928049	362.054	HMDB0001397	Guanosine monophosphate	MS 2	0.0024431	1.53644	-0.619588	down
0.93_421.9896m/z	0.928049	421.99	HMDB0060504	S-(1,2-Dichlorovinyl)glutathione	MS 2	4.43049e-07	1.85338	-0.890159	down
0.93_612.1557n	0.928049	611.148	HMDB0000125	Glutathione	MS 1	0.00034836	1.69559	-0.761787	down
1.01_565.0536m/z	1.01375	565.054	HMDB0000286	Uridine diphosphate glucose	MS 2	0.0132605	1.59851	-0.676729	down
1.30_201.0394m/z	1.29943	201.039	HMDB0000122	glucose	MS 1	0.00276439	1.63646	-0.710579	down
1.30_203.0161m/z	1.29943	203.016	HMDB0001970	3-Methyluric acid	MS 2	0.0265935	1.53304	-0.616398	down
1.30_362.0538m/z	1.29943	362.054	HMDB0240587	Guanosine 3'-monophosphate	MS 2	5.89547e-12	2.45952	-1.29838	down
1.32_192.0281n	1.31658	191.021	HMDB0000094	Citrate	MS 1	0.00101235	1.76371	-0.818615	down
1.40_128.0341m/z	1.40228	128.034	HMDB0060475	DL-Glutamate	MS 2	1.23137e-16	2.67158	-1.41769	down
1.56_180.0664m/z	1.55655	180.066	HMDB0000158	Tyrosine	MS 1	1.2408e-05	1.80384	-0.851073	down
10.26_216.1377n	10.2642	215.13	HMDB0000888	Undecanedioic acid	MS 2	0.00744155	1.53342	-0.616749	down
10.95_213.1514m/z	10.9498	213.151	HMDB0010727	3-Oxododecanoic acid	MS 2	0.000300571	1.66179	0.732737	up
11.24_329.2346m/z	11.2355	329.235	HMDB0030936	5,8,12-Trihydroxy-9-octadecenoic acid	MS 2	0.0108868	1.59229	-0.671107	down
11.70_397.2082m/z	11.6983	397.208	HMDB0007007	CPA(18:2(9Z,12Z)/0:0)	MS 2	1.67719e-07	2.64087	-1.40101	down
12.05_269.1270m/z	12.0469	269.127	HMDB0000014	Deoxycytidine	MS 1	0.000653215	1.61302	0.689765	up
12.22_243.1613m/z	12.2239	243.161	HMDB0002327	1,11-Undecanedicarboxylic acid	MS 2	2.40326e-17	3.55661	1.8305	up
12.34_243.0749m/z	12.3383	243.075	HMDB0000472	5-Hydroxy-L-tryptophan	MS 2	0.00902259	1.51768	0.601866	up
12.43_333.2090m/z	12.4296	333.209	HMDB0304442	octadecenedioate	MS 2	5.7356e-09	2.07439	-1.05268	down
12.50_395.1911m/z	12.4982	395.191	HMDB0241920	N-Palmitoyl Arginine	MS 2	6.12265e-09	2.90416	-1.53812	down
12.86_343.2367n	12.8582	342.229	HMDB0241165	2-Hydroxyundec-3-enoylcarnitine	MS 2	0.0476576	1.55271	-0.634785	down
13.09_313.2396m/z	13.0924	313.24	HMDB0000782	octadecanedioate	MS 2	5.19357e-08	1.89103	-0.91917	down
13.12_423.2855m/z	13.121	423.286	HMDB0241407	3-Hydroxytetradeca-5,7,9-trienoylcarnitine	MS 2	0.000596147	1.90499	-0.929787	down
13.71_517.3095n	13.7095	498.292	HMDB0010387	LysoPC(18:3(6Z,9Z,12Z)/0:0)	MS 2	0.000135546	2.26857	-1.18178	down
14.29_269.2145m/z	14.2866	269.214	HMDB0072861	MG(0:0/13:0/0:0)	MS 2	9.60797e-05	1.84566	-0.884135	down
14.48_299.1187m/z	14.4809	299.119	HMDB0241923	N-Palmitoyl Cysteine	MS 2	7.02736e-09	1.82459	0.867572	up
14.48_632.2197n	14.4809	317.117	HMDB0006607	3'-Sialyllactosamine	MS 2	5.1833e-05	1.54955	0.631853	up
14.50_467.2018m/z	14.498	467.202	HMDB0275031	PGP(i-14:0/TXB2)	MS 2	4.56956e-05	1.58517	0.66464	up
14.82_452.2818m/z	14.818	452.282	HMDB0011473	LysoPE(0:0/16:0)	MS 2	6.06187e-07	2.01899	-1.01364	down
15.14_556.3311m/z	15.1379	556.331	HMDB0011491	LysoPE(0:0/22:1(13Z))	MS 2	0.00508999	1.50311	-0.587953	down
15.19_478.2976m/z	15.1893	478.298	HMDB0011475	LysoPE(0:0/18:1(11Z))	MS 2	2.82006e-08	2.55972	-1.35599	down
15.34_297.2438m/z	15.3436	297.244	HMDB0011532	MG(0:0/15:0/0:0)	MS 2	0.000107853	1.66868	-0.738703	down
15.34_589.3396m/z	15.3436	589.34	MGDG(2:0/22:5)	MGDG(2:0/22:5)	MS 2	1.07563e-07	2.0609	-1.04328	down
15.48_526.3169m/z	15.4807	526.317	HMDB0241611	(4Z,7Z,10Z,13Z,16Z)-19,20-Dihydroxydocosa-4,7,10,13,16-pentaenoylcarnitine	MS 2	6.23162e-05	1.91422	-0.936759	down
15.55_528.3133m/z	15.5493	528.313	HMDB0011523	LysoPE(22:4(7Z,10Z,13Z,16Z)/0:0)	MS 2	1.17006e-06	1.95711	-0.968727	down
15.55_588.3325m/z	15.5493	588.332	GPSer(14:1/9:0)	GPSer(14:1/9:0)	MS 2	4.30757e-06	1.92373	-0.943903	down
15.56_321.2373m/z	15.5552	321.237	HMDB0030979	9-Oxooctadecanoic acid	MS 2	0.00118963	1.93246	0.95044	up
15.71_494.3218m/z	15.7094	494.322	HMDB0256155	PC(16:1(9E)/0:0)	MS 2	0.0150342	1.74915	-0.806653	down
15.76_302.2225n	15.7551	303.23	34848	4,8,12,15,18-eicosapentaenoic acid	MS 2	0.0203431	1.65643	0.728076	up
15.81_542.3419m/z	15.8064	542.342	HMDB0242376	Cholylleucine	MS 2	2.32439e-06	1.99129	-0.993707	down
16.03_482.3183m/z	16.0295	482.318	HMDB0055505	TG(18:4(6Z,9Z,12Z,15Z)/18:4(6Z,9Z,12Z,15Z)/22:6(4Z,7Z,10Z,13Z,16Z,19Z))	MS 2	0.000105011	1.61974	-0.695766	down
16.03_521.3472n	16.0295	544.336	HMDB0002815	LysoPC(18:1(9Z)/0:0)	MS 2	0.00734727	1.58801	-0.667224	down
16.06_409.2360m/z	16.0578	409.236	HMDB0007849	LysoPA(0:0/16:0)	MS 2	0.000689692	1.58913	-0.668233	down
16.06_480.3099m/z	16.0578	480.31	HMDB0010381	LysoPC(15:0/0:0)	MS 2	0.000169417	1.75423	-0.810841	down
16.06_543.3432m/z	16.0578	543.343	HMDB0114756	LPA(24:0/0:0)	MS 2	0.000416158	1.68706	-0.754508	down
16.06_608.3323m/z	16.0578	608.332	GPEtn(18:3/7:0)	GPEtn(18:3/7:0)	MS 2	2.35577e-07	1.99873	-0.999081	down
16.06_614.3464m/z	16.0578	614.346	GPSer(17:2/8:0)	GPSer(17:2/8:0)	MS 2	0.0333914	1.56389	-0.645139	down
16.06_624.2982m/z	16.0578	624.298	HMDB0013060	S-(9-hydroxy-PGA2)-glutathione	MS 2	0.00118963	1.64968	-0.72219	down
16.06_647.3376m/z	16.0578	647.338	HMDB0262704	PA(20:5(5Z,8Z,11Z,14Z,16E)-OH(18R)/10:0)	MS 2	0.00113923	1.57181	-0.65243	down
16.06_853.5585n	16.0578	834.541	HMDB0282150	PS(20:3(5Z,11Z,14Z)-O(8,9)/20:1(11Z))	MS 2	0.00627894	1.67563	-0.744701	down
16.11_794.5531m/z	16.1092	794.553	HMDB0009223	PE(20:0/18:1(11Z))	MS 2	0.00381894	1.60896	-0.686131	down
16.11_820.5439m/z	16.1092	820.544	HMDB0286476	PC(20:5(5Z,8Z,11Z,14Z,16E)-OH(18R)/18:1(9Z))	MS 2	0.0011522	1.75168	-0.808743	down
16.11_862.5389m/z	16.1092	862.539	HMDB0009604	PE(22:4(7Z,10Z,13Z,16Z)/22:5(7Z,10Z,13Z,16Z,19Z))	MS 2	0.018067	1.57123	-0.651893	down
16.36_586.3127m/z	16.3553	586.313	GPSer(18:3/5:0)	GPSer(18:3/5:0)	MS 2	0.0226052	1.72389	-0.785668	down
16.37_268.1446m/z	16.3724	268.145	HMDB0242005	N-Arachidonoyl Tryptophan	MS 2	0.00288653	1.69157	-0.758361	down
16.37_581.3101m/z	16.3724	581.31	HMDB0061693	LysoPI(18:1(9Z)/0:0)	MS 2	3.29437e-06	1.7175	-0.780309	down
16.52_930.5603n	16.521	953.549	HMDB0261852	PE(20:0/LTE4)	MS 2	0.00018928	1.78847	-0.838726	down
16.62_1026.6849n	16.6239	991.671	HMDB0288733	PC(LTE4/24:1(15Z))	MS 2	4.87265e-07	2.56142	-1.35694	down
16.62_812.9633m/z	16.6239	812.963	HMDB0004858	Ganglioside GM1 (18:1/22:0)	MS 2	1.31254e-06	2.31758	-1.21262	down
16.62_894.5156n	16.6239	459.256	HMDB0270417	PG(PGD1/22:5(7Z,10Z,13Z,16Z,19Z))	MS 2	0.00104796	1.59681	-0.675193	down
16.64_1066.5398n	16.641	356.521	HMDB0280206	PIP(PGD2/22:2(13Z,16Z))	MS 2	0.0438392	1.68981	-0.756862	down
16.64_1071.4864n	16.641	547.741	HMDB0278553	PIP(16:1(9Z)/LTE4)	MS 2	9.98e-05	2.1068	-1.07505	down
16.64_184.0755m/z	16.641	184.075	3318	Phosphocholine	MS 2	0.00013917	1.69328	-0.75982	down
16.64_473.3494n	16.641	496.339	HMDB0240759	(7Z,10Z,13Z,16Z,19Z)-Docosapentaenoylcarnitine	MS 2	0.0287679	1.57149	-0.652132	down
16.64_496.2384m/z	16.641	496.238	HMDB0276783	PI(18:3(6Z,9Z,12Z)/6 keto-PGF1alpha)	MS 2	1.11527e-05	2.7836	-1.47695	down
16.64_528.3114m/z	16.641	528.311	HMDB0274750	PGP(22:6(5Z,8E,10Z,13Z,15E,19Z)-2OH(7S, 17S)/a-25:0)	MS 2	0.016622	1.58783	-0.667056	down
16.64_546.7706m/z	16.641	546.771	HMDB0292093	CDP-DG(20:3(8Z,11Z,14Z)/22:6(4Z,7Z,10Z,13E,15E,19Z)-OH(17))	MS 2	0.000122452	1.92115	-0.941971	down
16.64_796.9672m/z	16.641	796.967	HMDB0004921	Ganglioside GD3 (d18:1/25:0)	MS 2	6.96122e-06	2.41491	-1.27197	down
16.66_572.3264m/z	16.6582	572.326	HMDB0011913	Ganglioside GM3 (d18:0/12:0)	MS 2	0.00335001	1.6851	-0.752835	down
16.98_496.4043m/z	16.984	496.404	HMDB0241604	(13Z,16Z)-3-Hydroxydocosa-13,16-dienoylcarnitine	MS 2	0.00134612	1.51445	-0.598797	down
17.05_508.3439m/z	17.0463	508.344	HMDB0011481	LysoPE(0:0/20:0)	MS 2	0.00137031	1.82	-0.863939	down
17.05_636.3653m/z	17.0463	636.365	GPEtn(18:3/9:0)	GPEtn(18:3/9:0)	MS 2	0.000146331	1.99372	-0.995463	down
17.05_704.3544m/z	17.0463	704.354	GPSer(20:5/9:0)	GPSer(20:5/9:0)	MS 2	0.00133569	1.81655	-0.861202	down
17.17_511.3601m/z	17.1726	511.36	HMDB0054886	TG(22:4(7Z,10Z,13Z,16Z)/22:5(7Z,10Z,13Z,16Z,19Z)/18:4(6Z,9Z,12Z,15Z))	MS 2	0.0023429	1.62558	-0.700951	down
17.87_355.3222m/z	17.8691	355.322	HMDB0061660	2(R)-hydroxydocosanoic acid	MS 2	0.0280513	1.7135	-0.776945	down
18.10_582.3300m/z	18.1044	582.33	HMDB0011855	Ganglioside GD2 (d18:1/23:0)	MS 2	0.0126503	1.71518	-0.778358	down
18.17_287.1710m/z	18.173	287.171	HMDB0297203	DG(8:0/20:5(7Z,9Z,11E,13E,17Z)-3OH(5,6,15)/0:0)	MS 2	0.0116244	1.88114	-0.911603	down
18.17_560.3280m/z	18.173	560.328	HMDB0004860	Ganglioside GM1 (d18:1/26:1(17Z)))	MS 2	0.00144661	1.74816	-0.805834	down
18.57_286.1614m/z	18.5674	286.161	HMDB0297151	DG(8:0/5-iso PGF2VI/0:0)	MS 2	0.00253077	1.7943	-0.843422	down
18.69_265.6469m/z	18.6874	265.647	HMDB0002497	Glycochenodeoxycholate-3-sulfate	MS 2	0.0140029	1.5775	-0.657642	down
19.80_711.4714m/z	19.8031	711.471	HMDB0190876	CL(10:0/i-13:0/18:2(9Z,11Z)/25:0)	MS 2	0.00733169	1.53144	0.614885	up
3.29_149.0593m/z	3.28778	149.059	HMDB0000779	Phenyllactate	MS 1	2.51072e-06	3.21019	1.68266	up
4.04_203.0832m/z	4.04199	203.083	HMDB0000929	L-Tryptophan	MS 1	0.00652715	1.56646	-0.647508	down
7.92_188.1044n	7.91583	187.097	HMDB0059783	3-Methylsuberic acid	MS 2	0.00599614	1.57144	-0.652091	down
2.99_164.0714m/z	2.99066	164.071	HMDB0000159	Phenylalanine	MS 1	0	6.60398	2.72333	up

## Sheet: S2_In house Library
Supplementary Table S2: Endogenous metabolites identified based on the in-house library. (Moderated t.test, FDR p-value < 0.05, Fold change 1.5)
Compound	Retention Time	m/z	CAS ID	Compound name	MS Level	p (Corr) ([PKU] Vs [Ctrl])	FC (abs) ([PKU] Vs [Ctrl])	Log FC ([PKU] Vs [Ctrl])	Regulation ([PKU] Vs [Ctrl])
0.86_308.1010m/z	0.859482	308.101	HMDB0000230	N-acetylneuraminate	MS 1	0.00303459	1.70707	0.771521	up
0.93_612.1557n	0.928049	611.148	HMDB0000125	Glutathione	MS 1	0.00034836	1.69559	-0.761787	down
1.30_201.0394m/z	1.29943	201.039	HMDB0000122	glucose	MS 1	0.00276439	1.63646	-0.710579	down
1.32_192.0281n	1.31658	191.021	HMDB0000094	Citrate	MS 1	0.00101235	1.76371	-0.818615	down
1.56_180.0664m/z	1.55655	180.066	HMDB0000158	Tyrosine	MS 1	1.2408e-05	1.80384	-0.851073	down
12.05_269.1270m/z	12.0469	269.127	HMDB0000014	Deoxycytidine	MS 1	0.000653215	1.61302	0.689765	up
3.29_149.0593m/z	3.28778	149.059	HMDB0000779	Phenyllactate	MS 1	2.51072e-06	3.21019	1.68266	up
4.04_203.0832m/z	4.04199	203.083	HMDB0000929	L-Tryptophan	MS 1	0.00652715	1.56646	-0.647508	down
2.99_164.0714m/z	2.99066	164.071	HMDB0000159	Phenylalanine	MS 1	0	6.60398	2.72333	up
